# Supplementary material for: Generation of a zebrafish SWATH-MS spectral library to quantify 10,000 proteins
Source: Sci Data. 2019 Feb 12;6:190011. doi: 10.1038/sdata.2019.11 (PMC6371892; doi:10.1038/sdata.2019.11)
Supplement: Supplementary file 1 [file sdata201911-isa1.zip]

Archive with 4 entries (4 files):
- i_Investigation.txt
- s_study_Blattmann.txt
- a_profiling_Blattmann.txt
- a_quantification_Blattmann.txt
