# Supplementary material for: Generation of a zebrafish SWATH-MS spectral library to quantify 10,000 proteins
Source: Sci Data. 2019 Feb 12;6:190011. doi: 10.1038/sdata.2019.11 (PMC6371892; doi:10.1038/sdata.2019.11)
Supplement: Supplementary file 1 [file sdata201911-isa1.zip › i_Investigation.txt]

# Investigation File generated for Scientific Data with Investigation File Authoring Tool version 0.1.0 on 15/01/2019 - This metadata file is CC0
ONTOLOGY SOURCE REFERENCE
Term Source Name	NCBITAXON	UBERON	PATO	EFO	OBI	BAO	ERO	CHMO	MS
Term Source File	http://data.bioontology.org/ontologies/NCBITAXON	http://data.bioontology.org/ontologies/UBERON	http://data.bioontology.org/ontologies/PATO	http://data.bioontology.org/ontologies/EFO	http://data.bioontology.org/ontologies/OBI	http://data.bioontology.org/ontologies/BAO	http://data.bioontology.org/ontologies/ERO	http://data.bioontology.org/ontologies/CHMO	http://data.bioontology.org/ontologies/MS
Term Source Version	2016AB	releases/2014-06-15	unknown	2.103	2014-08-18	2.0	2013-08-02	releases/2014-11-20	4.0.1
Term Source Description	National Center for Biotechnology Information (NCBI) Organismal Classification	Uber Anatomy Ontology	Phenotypic Quality Ontology	Experimental Factor Ontology	Ontology for Biomedical Investigations	BioAssay Ontology	Eagle-I Research Resource Ontology	Chemical Methods Ontology	Mass Spectrometry Ontology
INVESTIGATION
Investigation Identifier
Investigation Title
Investigation Description
Investigation Submission Date
Investigation Public Release Date
INVESTIGATION PUBLICATIONS
Investigation PubMed ID
Investigation Publication DOI
Investigation Publication Author List
Investigation Publication Title
Investigation Publication Status
Investigation Publication Status Term Accession Number
Investigation Publication Status Term Source REF
INVESTIGATION CONTACTS
Investigation Person Last Name
Investigation Person Mid Initials
Investigation Person First Name
Investigation Person Address
Investigation Person Phone
Investigation Person Fax
Investigation Person Email
Investigation Person Affiliation
Investigation Person Roles
Investigation Person Roles Term Accession Number
Investigation Person Roles Term Source REF
STUDY
Study Identifier	10.1038/sdata.2019.11
Study Title	Generation of a zebrafish SWATH-MS spectral library to quantify 10,000 proteins
Study Submission Date	31/08/2018
Study Public Release Date	12/02/2019
Study Description	http://www.nature.com/articles/sdata201911#abstract
Study File Name	s_study_Blattmann.txt
Comment[Subject Keywords]	//;//;//;////
Comment[Manuscript Licence]	CC BY-4.0
Comment[Experimental Metadata Licence]	CC0
Comment[Supplementary Information File Name]	
Comment[Supplementary Information File Type]	x-zip-compressed
Comment[Supplementary Information File URL]	http://www.nature.com/articles/sdata201911#supplementary-information
Comment[Data Repository]	PRIDE;PRIDE;PeptideAtlas
Comment[Data Record Accession]	PXD010876;PXD010869;PASS01237
Comment[Data Record URI]	http://identifiers.org/pride.project:PXD010876;http://identifiers.org/pride.project:PXD010869;https://identifiers.org/peptideatlas.dataset:PASS01237
STUDY DESIGN DESCRIPTORS
Study Design Type	organism part comparison design
Study Design Type Term Accession Number	http://www.ebi.ac.uk/efo/EFO_0001750
Study Design Type Term Source REF	EFO
STUDY PUBLICATIONS
Study PubMed ID
Study Publication DOI
Study Publication Author List
Study Publication Title
Study Publication Status
Study Publication Status Term Accession Number
Study Publication Status Term Source REF
STUDY FACTORS
Study Factor Name	organism part
Study Factor Type	animal body part
Study Factor Type Term Accession Number	http://www.ebi.ac.uk/efo/EFO_0000808
Study Factor Type Term Source REF	EFO
STUDY ASSAYS
Study Assay Measurement Type	mass spectrometry assay	protein expression profiling assay
Study Assay Measurement Type Term Accession Number	OBI:0000470	OBI:0000615
Study Assay Measurement Type Term Source REF	OBI	OBI
Study Assay Technology Type	shotgun MS protein profiling assay	SWATH MS protein profiling assay
Study Assay Technology Type Term Accession Number	BAO:0010027	BAO:0010028
Study Assay Technology Type Term Source REF	BAO	BAO
Study Assay Technology Platform	""	""
Study Assay File Name	a_profiling_Blattmann.txt	a_quantification_Blattmann.txt
STUDY PROTOCOLS
Study Protocol Name	Zebrafish husbandry and tissue disection	Sample preparation	High-pH fractionation of peptides	DDA acquistion of samples	Building the SWATH spectral library	Quantitative analysis of tissue samples
Study Protocol Type	animal care protocol	sample preparation for assay	preparative chromatography	reversed-phase liquid chromatography-electrospray ionisation tandem mass spectrometry	data transformation	quantification data processing
Study Protocol Type Term Accession Number	OBI:0000715	OBI:0000073	OBI:0600046	CHMO:0000738	OBI:0200000	MS:1001861
Study Protocol Type Term Source REF	OBI	OBI	ERO	CHMO	OBI	MS
Study Protocol Description						
Study Protocol URI	""	""	""	""	""	""
Study Protocol Version						
Study Protocol Parameters Name	""	""	""	instrument	""	instrument
Study Protocol Parameters Name Term Accession Number	""	""	""	""	""	""
Study Protocol Parameters Name Term Source REF	""	""	""	""	""	""
Study Protocol Components Name	""	""	""	""	""	""
Study Protocol Components Type	""	""	""	""	""	""
Study Protocol Components Type Term Accession Number	""	""	""	""	""	""
Study Protocol Components Type Term Source REF	""	""	""	""	""	""
STUDY CONTACTS
Study Person Last Name	Blattmann	Stutz	Lizzo	Richard	Gut	Aebersold
Study Person First Name	Peter	Vivienne	Giulia	Joy	Philipp	Ruedi
Study Person Mid Initials						
Study Person Email	blattmann@imsb.biol.ethz.ch	""	""	""	""	aebersold@imsb.biol.ethz.ch
Study Person Phone						
Study Person Fax						
Study Person Address						
Study Person Affiliation	Department of Biology, Institute of Molecular Systems Biology, ETH Zurich, Auguste-Piccard-Hof 1, 8093 Zurich, Switzerland	Department of Biology, Institute of Molecular Systems Biology, ETH Zurich, Auguste-Piccard-Hof 1, 8093 Zurich, Switzerland	Nestlé Institute of Health Sciences, EPFL Innovation Park, Bâtiment H, 1015 Lausanne, Switzerland	Nestlé Institute of Health Sciences, EPFL Innovation Park, Bâtiment H, 1015 Lausanne, Switzerland	Nestlé Institute of Health Sciences, EPFL Innovation Park, Bâtiment H, 1015 Lausanne, Switzerland	Department of Biology, Institute of Molecular Systems Biology, ETH Zurich, Auguste-Piccard-Hof 1, 8093 Zurich, Switzerland
Study Person Roles						
Study Person Roles Term Accession Number						
Study Person Roles Term Source REF						
Comment[Study Person ORCID]	0000-0001-9105-6381					0000-0002-9576-3267
Comment[Funder]						
Comment[FundRef ID]						
Comment[Funder Term Source REF]						
Comment[Grant Identifier]						
