# Supplementary material for: Generation of a zebrafish SWATH-MS spectral library to quantify 10,000 proteins
Source: Sci Data. 2019 Feb 12;6:190011. doi: 10.1038/sdata.2019.11 (PMC6371892; doi:10.1038/sdata.2019.11)
Supplement: Supplementary file 1 [file sdata201911-isa1.zip › s_study_Blattmann.txt]

Source Name	Characteristics[organism]	Term Source REF	Term Accession Number	Characteristics[organism part]	Term Source REF	Term Accession Number	Characteristics[sex]	Term Source REF	Term Accession Number	Protocol REF	Protocol REF	Protocol REF	Sample Name	Factor Value[organism part]
Adult AB zebrafish	Danio rerio	NCBITAXON		brain	UBERON	UBERON:0000955				Zebrafish husbandry and tissue disection	Sample preparation		VS143	Brain
Adult AB zebrafish	Danio rerio	NCBITAXON		vitreous humor	UBERON	UBERON:0001797				Zebrafish husbandry and tissue disection	Sample preparation		VS141	Eye (vitreous humor)
Adult AB zebrafish	Danio rerio	NCBITAXON		lens of camera-type eye	UBERON	UBERON:0000965				Zebrafish husbandry and tissue disection	Sample preparation		VS142	Eye (vitreous humor & lens)
Adult AB zebrafish	Danio rerio	NCBITAXON		heart	UBERON	UBERON:0000948				Zebrafish husbandry and tissue disection	Sample preparation		VS136	Heart
Adult AB zebrafish	Danio rerio	NCBITAXON		intestine	UBERON	UBERON:0000160				Zebrafish husbandry and tissue disection	Sample preparation		VS137	Intestine
Adult AB zebrafish	Danio rerio	NCBITAXON		liver	UBERON	UBERON:0002107				Zebrafish husbandry and tissue disection	Sample preparation		VS138	Liver
Adult AB zebrafish	Danio rerio	NCBITAXON		ovary	UBERON	UBERON:0000992	female	PATO	PATO:0000383	Zebrafish husbandry and tissue disection	Sample preparation		VS140	Ovary
Adult AB zebrafish	Danio rerio	NCBITAXON		spleen	UBERON	UBERON:0002106				Zebrafish husbandry and tissue disection	Sample preparation		VS135	Spleen
Adult AB zebrafish	Danio rerio	NCBITAXON		testis	UBERON	UBERON:0000473	male	PATO	PATO:0000384	Zebrafish husbandry and tissue disection	Sample preparation		VS139	Testis
Adult AB zebrafish	Danio rerio	NCBITAXON		skeletal muscle tissue	UBERON	UBERON:0001134	male	PATO	PATO:0000384	Zebrafish husbandry and tissue disection	Sample preparation		VS001	Skeletal muscle
Adult AB zebrafish	Danio rerio	NCBITAXON		skeletal muscle tissue	UBERON	UBERON:0001134	male	PATO	PATO:0000384	Zebrafish husbandry and tissue disection	Sample preparation		VS002	Skeletal muscle
Adult AB zebrafish	Danio rerio	NCBITAXON		skeletal muscle tissue	UBERON	UBERON:0001134	male	PATO	PATO:0000384	Zebrafish husbandry and tissue disection	Sample preparation		VS003	Skeletal muscle
Adult AB zebrafish	Danio rerio	NCBITAXON		brain	UBERON	UBERON:0000955				Zebrafish husbandry and tissue disection	Sample preparation	High-pH fractionation of peptides	VS171	Brain
Adult AB zebrafish	Danio rerio	NCBITAXON		brain	UBERON	UBERON:0000955				Zebrafish husbandry and tissue disection	Sample preparation	High-pH fractionation of peptides	VS172	Brain
Adult AB zebrafish	Danio rerio	NCBITAXON		brain	UBERON	UBERON:0000955				Zebrafish husbandry and tissue disection	Sample preparation	High-pH fractionation of peptides	VS173	Brain
Adult AB zebrafish	Danio rerio	NCBITAXON		brain	UBERON	UBERON:0000955				Zebrafish husbandry and tissue disection	Sample preparation	High-pH fractionation of peptides	VS174	Brain
Adult AB zebrafish	Danio rerio	NCBITAXON		brain	UBERON	UBERON:0000955				Zebrafish husbandry and tissue disection	Sample preparation	High-pH fractionation of peptides	VS175	Brain
Adult AB zebrafish	Danio rerio	NCBITAXON		brain	UBERON	UBERON:0000955				Zebrafish husbandry and tissue disection	Sample preparation	High-pH fractionation of peptides	VS176	Brain
Adult AB zebrafish	Danio rerio	NCBITAXON		brain	UBERON	UBERON:0000955				Zebrafish husbandry and tissue disection	Sample preparation	High-pH fractionation of peptides	VS177	Brain
Adult AB zebrafish	Danio rerio	NCBITAXON		brain	UBERON	UBERON:0000955				Zebrafish husbandry and tissue disection	Sample preparation	High-pH fractionation of peptides	VS178	Brain
Adult AB zebrafish	Danio rerio	NCBITAXON		vitreous humor	UBERON	UBERON:0001797				Zebrafish husbandry and tissue disection	Sample preparation	High-pH fractionation of peptides	VS203	Eye (vitreous humor)
Adult AB zebrafish	Danio rerio	NCBITAXON		vitreous humor	UBERON	UBERON:0001797				Zebrafish husbandry and tissue disection	Sample preparation	High-pH fractionation of peptides	VS204	Eye (vitreous humor)
Adult AB zebrafish	Danio rerio	NCBITAXON		vitreous humor	UBERON	UBERON:0001797				Zebrafish husbandry and tissue disection	Sample preparation	High-pH fractionation of peptides	VS205	Eye (vitreous humor)
Adult AB zebrafish	Danio rerio	NCBITAXON		vitreous humor	UBERON	UBERON:0001797				Zebrafish husbandry and tissue disection	Sample preparation	High-pH fractionation of peptides	VS206	Eye (vitreous humor)
Adult AB zebrafish	Danio rerio	NCBITAXON		vitreous humor	UBERON	UBERON:0001797				Zebrafish husbandry and tissue disection	Sample preparation	High-pH fractionation of peptides	VS207	Eye (vitreous humor)
Adult AB zebrafish	Danio rerio	NCBITAXON		vitreous humor	UBERON	UBERON:0001797				Zebrafish husbandry and tissue disection	Sample preparation	High-pH fractionation of peptides	VS208	Eye (vitreous humor)
Adult AB zebrafish	Danio rerio	NCBITAXON		vitreous humor	UBERON	UBERON:0001797				Zebrafish husbandry and tissue disection	Sample preparation	High-pH fractionation of peptides	VS209	Eye (vitreous humor)
Adult AB zebrafish	Danio rerio	NCBITAXON		vitreous humor	UBERON	UBERON:0001797				Zebrafish husbandry and tissue disection	Sample preparation	High-pH fractionation of peptides	VS210	Eye (vitreous humor)
Adult AB zebrafish	Danio rerio	NCBITAXON		lens of camera-type eye	UBERON	UBERON:0000965				Zebrafish husbandry and tissue disection	Sample preparation	High-pH fractionation of peptides	VS203	Eye (vitreous humor & lens)
Adult AB zebrafish	Danio rerio	NCBITAXON		lens of camera-type eye	UBERON	UBERON:0000965				Zebrafish husbandry and tissue disection	Sample preparation	High-pH fractionation of peptides	VS204	Eye (vitreous humor & lens)
Adult AB zebrafish	Danio rerio	NCBITAXON		lens of camera-type eye	UBERON	UBERON:0000965				Zebrafish husbandry and tissue disection	Sample preparation	High-pH fractionation of peptides	VS205	Eye (vitreous humor & lens)
Adult AB zebrafish	Danio rerio	NCBITAXON		lens of camera-type eye	UBERON	UBERON:0000965				Zebrafish husbandry and tissue disection	Sample preparation	High-pH fractionation of peptides	VS206	Eye (vitreous humor & lens)
Adult AB zebrafish	Danio rerio	NCBITAXON		lens of camera-type eye	UBERON	UBERON:0000965				Zebrafish husbandry and tissue disection	Sample preparation	High-pH fractionation of peptides	VS207	Eye (vitreous humor & lens)
Adult AB zebrafish	Danio rerio	NCBITAXON		lens of camera-type eye	UBERON	UBERON:0000965				Zebrafish husbandry and tissue disection	Sample preparation	High-pH fractionation of peptides	VS208	Eye (vitreous humor & lens)
Adult AB zebrafish	Danio rerio	NCBITAXON		lens of camera-type eye	UBERON	UBERON:0000965				Zebrafish husbandry and tissue disection	Sample preparation	High-pH fractionation of peptides	VS209	Eye (vitreous humor & lens)
Adult AB zebrafish	Danio rerio	NCBITAXON		lens of camera-type eye	UBERON	UBERON:0000965				Zebrafish husbandry and tissue disection	Sample preparation	High-pH fractionation of peptides	VS210	Eye (vitreous humor & lens)
Adult AB zebrafish	Danio rerio	NCBITAXON		heart	UBERON	UBERON:0000948				Zebrafish husbandry and tissue disection	Sample preparation	High-pH fractionation of peptides	VS163	Heart
Adult AB zebrafish	Danio rerio	NCBITAXON		heart	UBERON	UBERON:0000948				Zebrafish husbandry and tissue disection	Sample preparation	High-pH fractionation of peptides	VS164	Heart
Adult AB zebrafish	Danio rerio	NCBITAXON		heart	UBERON	UBERON:0000948				Zebrafish husbandry and tissue disection	Sample preparation	High-pH fractionation of peptides	VS165	Heart
Adult AB zebrafish	Danio rerio	NCBITAXON		heart	UBERON	UBERON:0000948				Zebrafish husbandry and tissue disection	Sample preparation	High-pH fractionation of peptides	VS166	Heart
Adult AB zebrafish	Danio rerio	NCBITAXON		heart	UBERON	UBERON:0000948				Zebrafish husbandry and tissue disection	Sample preparation	High-pH fractionation of peptides	VS167	Heart
Adult AB zebrafish	Danio rerio	NCBITAXON		heart	UBERON	UBERON:0000948				Zebrafish husbandry and tissue disection	Sample preparation	High-pH fractionation of peptides	VS168	Heart
Adult AB zebrafish	Danio rerio	NCBITAXON		heart	UBERON	UBERON:0000948				Zebrafish husbandry and tissue disection	Sample preparation	High-pH fractionation of peptides	VS169	Heart
Adult AB zebrafish	Danio rerio	NCBITAXON		heart	UBERON	UBERON:0000948				Zebrafish husbandry and tissue disection	Sample preparation	High-pH fractionation of peptides	VS170	Heart
Adult AB zebrafish	Danio rerio	NCBITAXON		intestine	UBERON	UBERON:0000160				Zebrafish husbandry and tissue disection	Sample preparation	High-pH fractionation of peptides	VS195	Intestine
Adult AB zebrafish	Danio rerio	NCBITAXON		intestine	UBERON	UBERON:0000160				Zebrafish husbandry and tissue disection	Sample preparation	High-pH fractionation of peptides	VS196	Intestine
Adult AB zebrafish	Danio rerio	NCBITAXON		intestine	UBERON	UBERON:0000160				Zebrafish husbandry and tissue disection	Sample preparation	High-pH fractionation of peptides	VS198	Intestine
Adult AB zebrafish	Danio rerio	NCBITAXON		intestine	UBERON	UBERON:0000160				Zebrafish husbandry and tissue disection	Sample preparation	High-pH fractionation of peptides	VS199	Intestine
Adult AB zebrafish	Danio rerio	NCBITAXON		intestine	UBERON	UBERON:0000160				Zebrafish husbandry and tissue disection	Sample preparation	High-pH fractionation of peptides	VS200	Intestine
Adult AB zebrafish	Danio rerio	NCBITAXON		intestine	UBERON	UBERON:0000160				Zebrafish husbandry and tissue disection	Sample preparation	High-pH fractionation of peptides	VS201	Intestine
Adult AB zebrafish	Danio rerio	NCBITAXON		intestine	UBERON	UBERON:0000160				Zebrafish husbandry and tissue disection	Sample preparation	High-pH fractionation of peptides	VS202	Intestine
Adult AB zebrafish	Danio rerio	NCBITAXON		liver	UBERON	UBERON:0002107				Zebrafish husbandry and tissue disection	Sample preparation	High-pH fractionation of peptides	VS147	Liver
Adult AB zebrafish	Danio rerio	NCBITAXON		liver	UBERON	UBERON:0002107				Zebrafish husbandry and tissue disection	Sample preparation	High-pH fractionation of peptides	VS148	Liver
Adult AB zebrafish	Danio rerio	NCBITAXON		liver	UBERON	UBERON:0002107				Zebrafish husbandry and tissue disection	Sample preparation	High-pH fractionation of peptides	VS149	Liver
Adult AB zebrafish	Danio rerio	NCBITAXON		liver	UBERON	UBERON:0002107				Zebrafish husbandry and tissue disection	Sample preparation	High-pH fractionation of peptides	VS150	Liver
Adult AB zebrafish	Danio rerio	NCBITAXON		liver	UBERON	UBERON:0002107				Zebrafish husbandry and tissue disection	Sample preparation	High-pH fractionation of peptides	VS151	Liver
Adult AB zebrafish	Danio rerio	NCBITAXON		liver	UBERON	UBERON:0002107				Zebrafish husbandry and tissue disection	Sample preparation	High-pH fractionation of peptides	VS152	Liver
Adult AB zebrafish	Danio rerio	NCBITAXON		liver	UBERON	UBERON:0002107				Zebrafish husbandry and tissue disection	Sample preparation	High-pH fractionation of peptides	VS153	Liver
Adult AB zebrafish	Danio rerio	NCBITAXON		liver	UBERON	UBERON:0002107				Zebrafish husbandry and tissue disection	Sample preparation	High-pH fractionation of peptides	VS154	Liver
Adult AB zebrafish	Danio rerio	NCBITAXON		ovary	UBERON	UBERON:0000992	female	PATO	PATO:0000383	Zebrafish husbandry and tissue disection	Sample preparation	High-pH fractionation of peptides	VS187	Ovary
Adult AB zebrafish	Danio rerio	NCBITAXON		ovary	UBERON	UBERON:0000992	female	PATO	PATO:0000383	Zebrafish husbandry and tissue disection	Sample preparation	High-pH fractionation of peptides	VS188	Ovary
Adult AB zebrafish	Danio rerio	NCBITAXON		ovary	UBERON	UBERON:0000992	female	PATO	PATO:0000383	Zebrafish husbandry and tissue disection	Sample preparation	High-pH fractionation of peptides	VS189	Ovary
Adult AB zebrafish	Danio rerio	NCBITAXON		ovary	UBERON	UBERON:0000992	female	PATO	PATO:0000383	Zebrafish husbandry and tissue disection	Sample preparation	High-pH fractionation of peptides	VS190	Ovary
Adult AB zebrafish	Danio rerio	NCBITAXON		ovary	UBERON	UBERON:0000992	female	PATO	PATO:0000383	Zebrafish husbandry and tissue disection	Sample preparation	High-pH fractionation of peptides	VS191	Ovary
Adult AB zebrafish	Danio rerio	NCBITAXON		ovary	UBERON	UBERON:0000992	female	PATO	PATO:0000383	Zebrafish husbandry and tissue disection	Sample preparation	High-pH fractionation of peptides	VS192	Ovary
Adult AB zebrafish	Danio rerio	NCBITAXON		ovary	UBERON	UBERON:0000992	female	PATO	PATO:0000383	Zebrafish husbandry and tissue disection	Sample preparation	High-pH fractionation of peptides	VS193	Ovary
Adult AB zebrafish	Danio rerio	NCBITAXON		ovary	UBERON	UBERON:0000992	female	PATO	PATO:0000383	Zebrafish husbandry and tissue disection	Sample preparation	High-pH fractionation of peptides	VS194	Ovary
Adult AB zebrafish	Danio rerio	NCBITAXON		spleen	UBERON	UBERON:0002106				Zebrafish husbandry and tissue disection	Sample preparation	High-pH fractionation of peptides	VS155	Spleen
Adult AB zebrafish	Danio rerio	NCBITAXON		spleen	UBERON	UBERON:0002106				Zebrafish husbandry and tissue disection	Sample preparation	High-pH fractionation of peptides	VS156	Spleen
Adult AB zebrafish	Danio rerio	NCBITAXON		spleen	UBERON	UBERON:0002106				Zebrafish husbandry and tissue disection	Sample preparation	High-pH fractionation of peptides	VS157	Spleen
Adult AB zebrafish	Danio rerio	NCBITAXON		spleen	UBERON	UBERON:0002106				Zebrafish husbandry and tissue disection	Sample preparation	High-pH fractionation of peptides	VS158	Spleen
Adult AB zebrafish	Danio rerio	NCBITAXON		spleen	UBERON	UBERON:0002106				Zebrafish husbandry and tissue disection	Sample preparation	High-pH fractionation of peptides	VS159	Spleen
Adult AB zebrafish	Danio rerio	NCBITAXON		spleen	UBERON	UBERON:0002106				Zebrafish husbandry and tissue disection	Sample preparation	High-pH fractionation of peptides	VS160	Spleen
Adult AB zebrafish	Danio rerio	NCBITAXON		spleen	UBERON	UBERON:0002106				Zebrafish husbandry and tissue disection	Sample preparation	High-pH fractionation of peptides	VS161	Spleen
Adult AB zebrafish	Danio rerio	NCBITAXON		spleen	UBERON	UBERON:0002106				Zebrafish husbandry and tissue disection	Sample preparation	High-pH fractionation of peptides	VS162	Spleen
Adult AB zebrafish	Danio rerio	NCBITAXON		testis	UBERON	UBERON:0000473	male	PATO	PATO:0000384	Zebrafish husbandry and tissue disection	Sample preparation	High-pH fractionation of peptides	VS179	Testis
Adult AB zebrafish	Danio rerio	NCBITAXON		testis	UBERON	UBERON:0000473	male	PATO	PATO:0000384	Zebrafish husbandry and tissue disection	Sample preparation	High-pH fractionation of peptides	VS180	Testis
Adult AB zebrafish	Danio rerio	NCBITAXON		testis	UBERON	UBERON:0000473	male	PATO	PATO:0000384	Zebrafish husbandry and tissue disection	Sample preparation	High-pH fractionation of peptides	VS181	Testis
Adult AB zebrafish	Danio rerio	NCBITAXON		testis	UBERON	UBERON:0000473	male	PATO	PATO:0000384	Zebrafish husbandry and tissue disection	Sample preparation	High-pH fractionation of peptides	VS182	Testis
Adult AB zebrafish	Danio rerio	NCBITAXON		testis	UBERON	UBERON:0000473	male	PATO	PATO:0000384	Zebrafish husbandry and tissue disection	Sample preparation	High-pH fractionation of peptides	VS183	Testis
Adult AB zebrafish	Danio rerio	NCBITAXON		testis	UBERON	UBERON:0000473	male	PATO	PATO:0000384	Zebrafish husbandry and tissue disection	Sample preparation	High-pH fractionation of peptides	VS184	Testis
Adult AB zebrafish	Danio rerio	NCBITAXON		testis	UBERON	UBERON:0000473	male	PATO	PATO:0000384	Zebrafish husbandry and tissue disection	Sample preparation	High-pH fractionation of peptides	VS185	Testis
Adult AB zebrafish	Danio rerio	NCBITAXON		testis	UBERON	UBERON:0000473	male	PATO	PATO:0000384	Zebrafish husbandry and tissue disection	Sample preparation	High-pH fractionation of peptides	VS186	Testis
Adult AB zebrafish	Danio rerio	NCBITAXON		skeletal muscle tissue	UBERON	UBERON:0001134	male	PATO	PATO:0000384	Zebrafish husbandry and tissue disection	Sample preparation	High-pH fractionation of peptides	VS211	Skeletal muscle
Adult AB zebrafish	Danio rerio	NCBITAXON		skeletal muscle tissue	UBERON	UBERON:0001134	male	PATO	PATO:0000384	Zebrafish husbandry and tissue disection	Sample preparation	High-pH fractionation of peptides	VS212	Skeletal muscle
Adult AB zebrafish	Danio rerio	NCBITAXON		skeletal muscle tissue	UBERON	UBERON:0001134	male	PATO	PATO:0000384	Zebrafish husbandry and tissue disection	Sample preparation	High-pH fractionation of peptides	VS213	Skeletal muscle
Adult AB zebrafish	Danio rerio	NCBITAXON		skeletal muscle tissue	UBERON	UBERON:0001134	male	PATO	PATO:0000384	Zebrafish husbandry and tissue disection	Sample preparation	High-pH fractionation of peptides	VS214	Skeletal muscle
Adult AB zebrafish	Danio rerio	NCBITAXON		skeletal muscle tissue	UBERON	UBERON:0001134	male	PATO	PATO:0000384	Zebrafish husbandry and tissue disection	Sample preparation	High-pH fractionation of peptides	VS215	Skeletal muscle
Adult AB zebrafish	Danio rerio	NCBITAXON		skeletal muscle tissue	UBERON	UBERON:0001134	male	PATO	PATO:0000384	Zebrafish husbandry and tissue disection	Sample preparation	High-pH fractionation of peptides	VS216	Skeletal muscle
Adult AB zebrafish	Danio rerio	NCBITAXON		skeletal muscle tissue	UBERON	UBERON:0001134	male	PATO	PATO:0000384	Zebrafish husbandry and tissue disection	Sample preparation	High-pH fractionation of peptides	VS217	Skeletal muscle
Adult AB zebrafish	Danio rerio	NCBITAXON		skeletal muscle tissue	UBERON	UBERON:0001134	male	PATO	PATO:0000384	Zebrafish husbandry and tissue disection	Sample preparation	High-pH fractionation of peptides	VS218	Skeletal muscle
Adult AB zebrafish	Danio rerio	NCBITAXON		brain	UBERON	UBERON:0000955	male	PATO	PATO:0000384	Zebrafish husbandry and tissue disection	Sample preparation		VS223	Brain
Adult AB zebrafish	Danio rerio	NCBITAXON		brain	UBERON	UBERON:0000955	male	PATO	PATO:0000384	Zebrafish husbandry and tissue disection	Sample preparation		VS229	Brain
Adult AB zebrafish	Danio rerio	NCBITAXON		brain	UBERON	UBERON:0000955	male	PATO	PATO:0000384	Zebrafish husbandry and tissue disection	Sample preparation		VS235	Brain
Adult AB zebrafish	Danio rerio	NCBITAXON		brain	UBERON	UBERON:0000955	male	PATO	PATO:0000384	Zebrafish husbandry and tissue disection	Sample preparation		VS241	Brain
Adult AB zebrafish	Danio rerio	NCBITAXON		brain	UBERON	UBERON:0000955	male	PATO	PATO:0000384	Zebrafish husbandry and tissue disection	Sample preparation		VS247	Brain
Adult AB zebrafish	Danio rerio	NCBITAXON		brain	UBERON	UBERON:0000955	male	PATO	PATO:0000384	Zebrafish husbandry and tissue disection	Sample preparation		VS253	Brain
Adult AB zebrafish	Danio rerio	NCBITAXON		liver	UBERON	UBERON:0002107	male	PATO	PATO:0000384	Zebrafish husbandry and tissue disection	Sample preparation		VS221	Liver
Adult AB zebrafish	Danio rerio	NCBITAXON		liver	UBERON	UBERON:0002107	male	PATO	PATO:0000384	Zebrafish husbandry and tissue disection	Sample preparation		VS227	Liver
Adult AB zebrafish	Danio rerio	NCBITAXON		liver	UBERON	UBERON:0002107	male	PATO	PATO:0000384	Zebrafish husbandry and tissue disection	Sample preparation		VS233	Liver
Adult AB zebrafish	Danio rerio	NCBITAXON		liver	UBERON	UBERON:0002107	male	PATO	PATO:0000384	Zebrafish husbandry and tissue disection	Sample preparation		VS239	Liver
Adult AB zebrafish	Danio rerio	NCBITAXON		liver	UBERON	UBERON:0002107	male	PATO	PATO:0000384	Zebrafish husbandry and tissue disection	Sample preparation		VS245	Liver
Adult AB zebrafish	Danio rerio	NCBITAXON		liver	UBERON	UBERON:0002107	male	PATO	PATO:0000384	Zebrafish husbandry and tissue disection	Sample preparation		VS251	Liver
Adult AB zebrafish	Danio rerio	NCBITAXON		skeletal muscle tissue	UBERON	UBERON:0001134	male	PATO	PATO:0000384	Zebrafish husbandry and tissue disection	Sample preparation		VS219	Skeletal muscle
Adult AB zebrafish	Danio rerio	NCBITAXON		skeletal muscle tissue	UBERON	UBERON:0001134	male	PATO	PATO:0000384	Zebrafish husbandry and tissue disection	Sample preparation		VS225	Skeletal muscle
Adult AB zebrafish	Danio rerio	NCBITAXON		skeletal muscle tissue	UBERON	UBERON:0001134	male	PATO	PATO:0000384	Zebrafish husbandry and tissue disection	Sample preparation		VS231	Skeletal muscle
Adult AB zebrafish	Danio rerio	NCBITAXON		skeletal muscle tissue	UBERON	UBERON:0001134	male	PATO	PATO:0000384	Zebrafish husbandry and tissue disection	Sample preparation		VS237	Skeletal muscle
Adult AB zebrafish	Danio rerio	NCBITAXON		skeletal muscle tissue	UBERON	UBERON:0001134	male	PATO	PATO:0000384	Zebrafish husbandry and tissue disection	Sample preparation		VS243	Skeletal muscle
Adult AB zebrafish	Danio rerio	NCBITAXON		skeletal muscle tissue	UBERON	UBERON:0001134	male	PATO	PATO:0000384	Zebrafish husbandry and tissue disection	Sample preparation		VS249	Skeletal muscle
