# Supplementary material for: Generation of a zebrafish SWATH-MS spectral library to quantify 10,000 proteins
Source: Sci Data. 2019 Feb 12;6:190011. doi: 10.1038/sdata.2019.11 (PMC6371892; doi:10.1038/sdata.2019.11)
Supplement: Supplementary file 1 [file sdata201911-isa1.zip › a_profiling_Blattmann.txt]

Sample Name	Protocol REF	Parameter Value[instrument]	Assay Name	Raw Data File	Comment[Data Repository]	Comment[Data Record Accession]	Comment[Data Record URI]	Protocol REF	Derived Data File	Comment[Data Repository]	Comment[Data Record Accession]	Comment[Data Record URI]	Factor Value[organism part]
VS001	DDA acquistion of samples	ABSciex TripleTOF 5600	vstutz_L170624_001B	vstutz_L170624_001B.wiff	PRIDE	PXD010876	http://identifiers.org/pride.project:PXD010876	Building the SWATH spectral library	Zebrafish_consensus_library.sptxt	PeptideAtlas	PASS01237	https://identifiers.org/peptideatlas.dataset:PASS01237	Skeletal muscle
VS002	DDA acquistion of samples	ABSciex TripleTOF 5600	vstutz_L170624_002B	vstutz_L170624_002B.wiff	PRIDE	PXD010876	http://identifiers.org/pride.project:PXD010876	Building the SWATH spectral library	Zebrafish_consensus_library.sptxt	PeptideAtlas	PASS01237	https://identifiers.org/peptideatlas.dataset:PASS01237	Skeletal muscle
VS003	DDA acquistion of samples	ABSciex TripleTOF 5600	vstutz_L170624_003B	vstutz_L170624_003B.wiff	PRIDE	PXD010876	http://identifiers.org/pride.project:PXD010876	Building the SWATH spectral library	Zebrafish_consensus_library.sptxt	PeptideAtlas	PASS01237	https://identifiers.org/peptideatlas.dataset:PASS01237	Skeletal muscle
VS135	DDA acquistion of samples	ABSciex TripleTOF 5600	vstutz_L171210_001	vstutz_L171210_001.wiff	PRIDE	PXD010876	http://identifiers.org/pride.project:PXD010876	Building the SWATH spectral library	Zebrafish_consensus_library.sptxt	PeptideAtlas	PASS01237	https://identifiers.org/peptideatlas.dataset:PASS01237	Spleen
VS136	DDA acquistion of samples	ABSciex TripleTOF 5600	vstutz_L171210_002	vstutz_L171210_002.wiff	PRIDE	PXD010876	http://identifiers.org/pride.project:PXD010876	Building the SWATH spectral library	Zebrafish_consensus_library.sptxt	PeptideAtlas	PASS01237	https://identifiers.org/peptideatlas.dataset:PASS01237	Heart
VS137	DDA acquistion of samples	ABSciex TripleTOF 5600	vstutz_L171210_003	vstutz_L171210_003.wiff	PRIDE	PXD010876	http://identifiers.org/pride.project:PXD010876	Building the SWATH spectral library	Zebrafish_consensus_library.sptxt	PeptideAtlas	PASS01237	https://identifiers.org/peptideatlas.dataset:PASS01237	Intestine
VS138	DDA acquistion of samples	ABSciex TripleTOF 5600	vstutz_L171210_004	vstutz_L171210_004.wiff	PRIDE	PXD010876	http://identifiers.org/pride.project:PXD010876	Building the SWATH spectral library	Zebrafish_consensus_library.sptxt	PeptideAtlas	PASS01237	https://identifiers.org/peptideatlas.dataset:PASS01237	Liver
VS139	DDA acquistion of samples	ABSciex TripleTOF 5600	vstutz_L171210_005	vstutz_L171210_005.wiff	PRIDE	PXD010876	http://identifiers.org/pride.project:PXD010876	Building the SWATH spectral library	Zebrafish_consensus_library.sptxt	PeptideAtlas	PASS01237	https://identifiers.org/peptideatlas.dataset:PASS01237	Testis
VS140	DDA acquistion of samples	ABSciex TripleTOF 5600	vstutz_L171210_006	vstutz_L171210_006.wiff	PRIDE	PXD010876	http://identifiers.org/pride.project:PXD010876	Building the SWATH spectral library	Zebrafish_consensus_library.sptxt	PeptideAtlas	PASS01237	https://identifiers.org/peptideatlas.dataset:PASS01237	Ovary
VS141	DDA acquistion of samples	ABSciex TripleTOF 5600	vstutz_L171210_007	vstutz_L171210_007.wiff	PRIDE	PXD010876	http://identifiers.org/pride.project:PXD010876	Building the SWATH spectral library	Zebrafish_consensus_library.sptxt	PeptideAtlas	PASS01237	https://identifiers.org/peptideatlas.dataset:PASS01237	Eye (vitreous humor)
VS142	DDA acquistion of samples	ABSciex TripleTOF 5600	vstutz_L171210_008	vstutz_L171210_008.wiff	PRIDE	PXD010876	http://identifiers.org/pride.project:PXD010876	Building the SWATH spectral library	Zebrafish_consensus_library.sptxt	PeptideAtlas	PASS01237	https://identifiers.org/peptideatlas.dataset:PASS01237	Eye (vitreous humor & lens)
VS143	DDA acquistion of samples	ABSciex TripleTOF 5600	vstutz_L171210_009	vstutz_L171210_009.wiff	PRIDE	PXD010876	http://identifiers.org/pride.project:PXD010876	Building the SWATH spectral library	Zebrafish_consensus_library.sptxt	PeptideAtlas	PASS01237	https://identifiers.org/peptideatlas.dataset:PASS01237	Brain
VS135	DDA acquistion of samples	ABSciex TripleTOF 5600	vstutz_L171210_010	vstutz_L171210_010.wiff	PRIDE	PXD010876	http://identifiers.org/pride.project:PXD010876	Building the SWATH spectral library	Zebrafish_consensus_library.sptxt	PeptideAtlas	PASS01237	https://identifiers.org/peptideatlas.dataset:PASS01237	Spleen
VS136	DDA acquistion of samples	ABSciex TripleTOF 5600	vstutz_L171210_011	vstutz_L171210_011.wiff	PRIDE	PXD010876	http://identifiers.org/pride.project:PXD010876	Building the SWATH spectral library	Zebrafish_consensus_library.sptxt	PeptideAtlas	PASS01237	https://identifiers.org/peptideatlas.dataset:PASS01237	Heart
VS137	DDA acquistion of samples	ABSciex TripleTOF 5600	vstutz_L171210_012	vstutz_L171210_012.wiff	PRIDE	PXD010876	http://identifiers.org/pride.project:PXD010876	Building the SWATH spectral library	Zebrafish_consensus_library.sptxt	PeptideAtlas	PASS01237	https://identifiers.org/peptideatlas.dataset:PASS01237	Intestine
VS138	DDA acquistion of samples	ABSciex TripleTOF 5600	vstutz_L171210_013	vstutz_L171210_013.wiff	PRIDE	PXD010876	http://identifiers.org/pride.project:PXD010876	Building the SWATH spectral library	Zebrafish_consensus_library.sptxt	PeptideAtlas	PASS01237	https://identifiers.org/peptideatlas.dataset:PASS01237	Liver
VS139	DDA acquistion of samples	ABSciex TripleTOF 5600	vstutz_L171210_014	vstutz_L171210_014.wiff	PRIDE	PXD010876	http://identifiers.org/pride.project:PXD010876	Building the SWATH spectral library	Zebrafish_consensus_library.sptxt	PeptideAtlas	PASS01237	https://identifiers.org/peptideatlas.dataset:PASS01237	Testis
VS140	DDA acquistion of samples	ABSciex TripleTOF 5600	vstutz_L171210_015	vstutz_L171210_015.wiff	PRIDE	PXD010876	http://identifiers.org/pride.project:PXD010876	Building the SWATH spectral library	Zebrafish_consensus_library.sptxt	PeptideAtlas	PASS01237	https://identifiers.org/peptideatlas.dataset:PASS01237	Ovary
VS141	DDA acquistion of samples	ABSciex TripleTOF 5600	vstutz_L171210_016b	vstutz_L171210_016b.wiff	PRIDE	PXD010876	http://identifiers.org/pride.project:PXD010876	Building the SWATH spectral library	Zebrafish_consensus_library.sptxt	PeptideAtlas	PASS01237	https://identifiers.org/peptideatlas.dataset:PASS01237	Eye (vitreous humor)
VS142	DDA acquistion of samples	ABSciex TripleTOF 5600	vstutz_L171210_017	vstutz_L171210_017.wiff	PRIDE	PXD010876	http://identifiers.org/pride.project:PXD010876	Building the SWATH spectral library	Zebrafish_consensus_library.sptxt	PeptideAtlas	PASS01237	https://identifiers.org/peptideatlas.dataset:PASS01237	Eye (vitreous humor & lens)
VS143	DDA acquistion of samples	ABSciex TripleTOF 5600	vstutz_L171210_018	vstutz_L171210_018.wiff	PRIDE	PXD010876	http://identifiers.org/pride.project:PXD010876	Building the SWATH spectral library	Zebrafish_consensus_library.sptxt	PeptideAtlas	PASS01237	https://identifiers.org/peptideatlas.dataset:PASS01237	Brain
VS135	DDA acquistion of samples	ABSciex TripleTOF 5600	vstutz_L171210_019	vstutz_L171210_019.wiff	PRIDE	PXD010876	http://identifiers.org/pride.project:PXD010876	Building the SWATH spectral library	Zebrafish_consensus_library.sptxt	PeptideAtlas	PASS01237	https://identifiers.org/peptideatlas.dataset:PASS01237	Spleen
VS136	DDA acquistion of samples	ABSciex TripleTOF 5600	vstutz_L171210_020	vstutz_L171210_020.wiff	PRIDE	PXD010876	http://identifiers.org/pride.project:PXD010876	Building the SWATH spectral library	Zebrafish_consensus_library.sptxt	PeptideAtlas	PASS01237	https://identifiers.org/peptideatlas.dataset:PASS01237	Heart
VS137	DDA acquistion of samples	ABSciex TripleTOF 5600	vstutz_L171210_021	vstutz_L171210_021.wiff	PRIDE	PXD010876	http://identifiers.org/pride.project:PXD010876	Building the SWATH spectral library	Zebrafish_consensus_library.sptxt	PeptideAtlas	PASS01237	https://identifiers.org/peptideatlas.dataset:PASS01237	Intestine
VS138	DDA acquistion of samples	ABSciex TripleTOF 5600	vstutz_L171210_022	vstutz_L171210_022.wiff	PRIDE	PXD010876	http://identifiers.org/pride.project:PXD010876	Building the SWATH spectral library	Zebrafish_consensus_library.sptxt	PeptideAtlas	PASS01237	https://identifiers.org/peptideatlas.dataset:PASS01237	Liver
VS139	DDA acquistion of samples	ABSciex TripleTOF 5600	vstutz_L171210_023	vstutz_L171210_023.wiff	PRIDE	PXD010876	http://identifiers.org/pride.project:PXD010876	Building the SWATH spectral library	Zebrafish_consensus_library.sptxt	PeptideAtlas	PASS01237	https://identifiers.org/peptideatlas.dataset:PASS01237	Testis
VS140	DDA acquistion of samples	ABSciex TripleTOF 5600	vstutz_L171210_024	vstutz_L171210_024.wiff	PRIDE	PXD010876	http://identifiers.org/pride.project:PXD010876	Building the SWATH spectral library	Zebrafish_consensus_library.sptxt	PeptideAtlas	PASS01237	https://identifiers.org/peptideatlas.dataset:PASS01237	Ovary
VS141	DDA acquistion of samples	ABSciex TripleTOF 5600	vstutz_L171210_025	vstutz_L171210_025.wiff	PRIDE	PXD010876	http://identifiers.org/pride.project:PXD010876	Building the SWATH spectral library	Zebrafish_consensus_library.sptxt	PeptideAtlas	PASS01237	https://identifiers.org/peptideatlas.dataset:PASS01237	Eye (vitreous humor)
VS142	DDA acquistion of samples	ABSciex TripleTOF 5600	vstutz_L171210_026	vstutz_L171210_026.wiff	PRIDE	PXD010876	http://identifiers.org/pride.project:PXD010876	Building the SWATH spectral library	Zebrafish_consensus_library.sptxt	PeptideAtlas	PASS01237	https://identifiers.org/peptideatlas.dataset:PASS01237	Eye (vitreous humor & lens)
VS143	DDA acquistion of samples	ABSciex TripleTOF 5600	vstutz_L171210_027	vstutz_L171210_027.wiff	PRIDE	PXD010876	http://identifiers.org/pride.project:PXD010876	Building the SWATH spectral library	Zebrafish_consensus_library.sptxt	PeptideAtlas	PASS01237	https://identifiers.org/peptideatlas.dataset:PASS01237	Brain
VS147	DDA acquistion of samples	ABSciex TripleTOF 5600	vstutz_L180202_DDA_001B	vstutz_L180202_DDA_001B.wiff	PRIDE	PXD010876	http://identifiers.org/pride.project:PXD010876	Building the SWATH spectral library	Zebrafish_consensus_library.sptxt	PeptideAtlas	PASS01237	https://identifiers.org/peptideatlas.dataset:PASS01237	Liver
VS148	DDA acquistion of samples	ABSciex TripleTOF 5600	vstutz_L180202_DDA_002	vstutz_L180202_DDA_002.wiff	PRIDE	PXD010876	http://identifiers.org/pride.project:PXD010876	Building the SWATH spectral library	Zebrafish_consensus_library.sptxt	PeptideAtlas	PASS01237	https://identifiers.org/peptideatlas.dataset:PASS01237	Liver
VS149	DDA acquistion of samples	ABSciex TripleTOF 5600	vstutz_L180202_DDA_003	vstutz_L180202_DDA_003.wiff	PRIDE	PXD010876	http://identifiers.org/pride.project:PXD010876	Building the SWATH spectral library	Zebrafish_consensus_library.sptxt	PeptideAtlas	PASS01237	https://identifiers.org/peptideatlas.dataset:PASS01237	Liver
VS150	DDA acquistion of samples	ABSciex TripleTOF 5600	vstutz_L180202_DDA_004	vstutz_L180202_DDA_004.wiff	PRIDE	PXD010876	http://identifiers.org/pride.project:PXD010876	Building the SWATH spectral library	Zebrafish_consensus_library.sptxt	PeptideAtlas	PASS01237	https://identifiers.org/peptideatlas.dataset:PASS01237	Liver
VS151	DDA acquistion of samples	ABSciex TripleTOF 5600	vstutz_L180202_DDA_005	vstutz_L180202_DDA_005.wiff	PRIDE	PXD010876	http://identifiers.org/pride.project:PXD010876	Building the SWATH spectral library	Zebrafish_consensus_library.sptxt	PeptideAtlas	PASS01237	https://identifiers.org/peptideatlas.dataset:PASS01237	Liver
VS152	DDA acquistion of samples	ABSciex TripleTOF 5600	vstutz_L180202_DDA_006	vstutz_L180202_DDA_006.wiff	PRIDE	PXD010876	http://identifiers.org/pride.project:PXD010876	Building the SWATH spectral library	Zebrafish_consensus_library.sptxt	PeptideAtlas	PASS01237	https://identifiers.org/peptideatlas.dataset:PASS01237	Liver
VS153	DDA acquistion of samples	ABSciex TripleTOF 5600	vstutz_L180202_DDA_007B	vstutz_L180202_DDA_007B.wiff	PRIDE	PXD010876	http://identifiers.org/pride.project:PXD010876	Building the SWATH spectral library	Zebrafish_consensus_library.sptxt	PeptideAtlas	PASS01237	https://identifiers.org/peptideatlas.dataset:PASS01237	Liver
VS154	DDA acquistion of samples	ABSciex TripleTOF 5600	vstutz_L180202_DDA_008	vstutz_L180202_DDA_008.wiff	PRIDE	PXD010876	http://identifiers.org/pride.project:PXD010876	Building the SWATH spectral library	Zebrafish_consensus_library.sptxt	PeptideAtlas	PASS01237	https://identifiers.org/peptideatlas.dataset:PASS01237	Liver
VS155	DDA acquistion of samples	ABSciex TripleTOF 5600	vstutz_L180202_DDA_009	vstutz_L180202_DDA_009.wiff	PRIDE	PXD010876	http://identifiers.org/pride.project:PXD010876	Building the SWATH spectral library	Zebrafish_consensus_library.sptxt	PeptideAtlas	PASS01237	https://identifiers.org/peptideatlas.dataset:PASS01237	Spleen
VS156	DDA acquistion of samples	ABSciex TripleTOF 5600	vstutz_L180202_DDA_010	vstutz_L180202_DDA_010.wiff	PRIDE	PXD010876	http://identifiers.org/pride.project:PXD010876	Building the SWATH spectral library	Zebrafish_consensus_library.sptxt	PeptideAtlas	PASS01237	https://identifiers.org/peptideatlas.dataset:PASS01237	Spleen
VS157	DDA acquistion of samples	ABSciex TripleTOF 5600	vstutz_L180202_DDA_011	vstutz_L180202_DDA_011.wiff	PRIDE	PXD010876	http://identifiers.org/pride.project:PXD010876	Building the SWATH spectral library	Zebrafish_consensus_library.sptxt	PeptideAtlas	PASS01237	https://identifiers.org/peptideatlas.dataset:PASS01237	Spleen
VS158	DDA acquistion of samples	ABSciex TripleTOF 5600	vstutz_L180202_DDA_012	vstutz_L180202_DDA_012.wiff	PRIDE	PXD010876	http://identifiers.org/pride.project:PXD010876	Building the SWATH spectral library	Zebrafish_consensus_library.sptxt	PeptideAtlas	PASS01237	https://identifiers.org/peptideatlas.dataset:PASS01237	Spleen
VS159	DDA acquistion of samples	ABSciex TripleTOF 5600	vstutz_L180202_DDA_013	vstutz_L180202_DDA_013.wiff	PRIDE	PXD010876	http://identifiers.org/pride.project:PXD010876	Building the SWATH spectral library	Zebrafish_consensus_library.sptxt	PeptideAtlas	PASS01237	https://identifiers.org/peptideatlas.dataset:PASS01237	Spleen
VS160	DDA acquistion of samples	ABSciex TripleTOF 5600	vstutz_L180202_DDA_014	vstutz_L180202_DDA_014.wiff	PRIDE	PXD010876	http://identifiers.org/pride.project:PXD010876	Building the SWATH spectral library	Zebrafish_consensus_library.sptxt	PeptideAtlas	PASS01237	https://identifiers.org/peptideatlas.dataset:PASS01237	Spleen
VS161	DDA acquistion of samples	ABSciex TripleTOF 5600	vstutz_L180202_DDA_015	vstutz_L180202_DDA_015.wiff	PRIDE	PXD010876	http://identifiers.org/pride.project:PXD010876	Building the SWATH spectral library	Zebrafish_consensus_library.sptxt	PeptideAtlas	PASS01237	https://identifiers.org/peptideatlas.dataset:PASS01237	Spleen
VS162	DDA acquistion of samples	ABSciex TripleTOF 5600	vstutz_L180202_DDA_016	vstutz_L180202_DDA_016.wiff	PRIDE	PXD010876	http://identifiers.org/pride.project:PXD010876	Building the SWATH spectral library	Zebrafish_consensus_library.sptxt	PeptideAtlas	PASS01237	https://identifiers.org/peptideatlas.dataset:PASS01237	Spleen
VS163	DDA acquistion of samples	ABSciex TripleTOF 5600	vstutz_L180202_DDA_017	vstutz_L180202_DDA_017.wiff	PRIDE	PXD010876	http://identifiers.org/pride.project:PXD010876	Building the SWATH spectral library	Zebrafish_consensus_library.sptxt	PeptideAtlas	PASS01237	https://identifiers.org/peptideatlas.dataset:PASS01237	Heart
VS164	DDA acquistion of samples	ABSciex TripleTOF 5600	vstutz_L180202_DDA_018	vstutz_L180202_DDA_018.wiff	PRIDE	PXD010876	http://identifiers.org/pride.project:PXD010876	Building the SWATH spectral library	Zebrafish_consensus_library.sptxt	PeptideAtlas	PASS01237	https://identifiers.org/peptideatlas.dataset:PASS01237	Heart
VS165	DDA acquistion of samples	ABSciex TripleTOF 5600	vstutz_L180202_DDA_019	vstutz_L180202_DDA_019.wiff	PRIDE	PXD010876	http://identifiers.org/pride.project:PXD010876	Building the SWATH spectral library	Zebrafish_consensus_library.sptxt	PeptideAtlas	PASS01237	https://identifiers.org/peptideatlas.dataset:PASS01237	Heart
VS166	DDA acquistion of samples	ABSciex TripleTOF 5600	vstutz_L180202_DDA_020	vstutz_L180202_DDA_020.wiff	PRIDE	PXD010876	http://identifiers.org/pride.project:PXD010876	Building the SWATH spectral library	Zebrafish_consensus_library.sptxt	PeptideAtlas	PASS01237	https://identifiers.org/peptideatlas.dataset:PASS01237	Heart
VS167	DDA acquistion of samples	ABSciex TripleTOF 5600	vstutz_L180202_DDA_021	vstutz_L180202_DDA_021.wiff	PRIDE	PXD010876	http://identifiers.org/pride.project:PXD010876	Building the SWATH spectral library	Zebrafish_consensus_library.sptxt	PeptideAtlas	PASS01237	https://identifiers.org/peptideatlas.dataset:PASS01237	Heart
VS168	DDA acquistion of samples	ABSciex TripleTOF 5600	vstutz_L180202_DDA_022	vstutz_L180202_DDA_022.wiff	PRIDE	PXD010876	http://identifiers.org/pride.project:PXD010876	Building the SWATH spectral library	Zebrafish_consensus_library.sptxt	PeptideAtlas	PASS01237	https://identifiers.org/peptideatlas.dataset:PASS01237	Heart
VS169	DDA acquistion of samples	ABSciex TripleTOF 5600	vstutz_L180202_DDA_023	vstutz_L180202_DDA_023.wiff	PRIDE	PXD010876	http://identifiers.org/pride.project:PXD010876	Building the SWATH spectral library	Zebrafish_consensus_library.sptxt	PeptideAtlas	PASS01237	https://identifiers.org/peptideatlas.dataset:PASS01237	Heart
VS170	DDA acquistion of samples	ABSciex TripleTOF 5600	vstutz_L180202_DDA_024	vstutz_L180202_DDA_024.wiff	PRIDE	PXD010876	http://identifiers.org/pride.project:PXD010876	Building the SWATH spectral library	Zebrafish_consensus_library.sptxt	PeptideAtlas	PASS01237	https://identifiers.org/peptideatlas.dataset:PASS01237	Heart
VS171	DDA acquistion of samples	ABSciex TripleTOF 5600	vstutz_L180202_DDA_025	vstutz_L180202_DDA_025.wiff	PRIDE	PXD010876	http://identifiers.org/pride.project:PXD010876	Building the SWATH spectral library	Zebrafish_consensus_library.sptxt	PeptideAtlas	PASS01237	https://identifiers.org/peptideatlas.dataset:PASS01237	Brain
VS172	DDA acquistion of samples	ABSciex TripleTOF 5600	vstutz_L180202_DDA_026	vstutz_L180202_DDA_026.wiff	PRIDE	PXD010876	http://identifiers.org/pride.project:PXD010876	Building the SWATH spectral library	Zebrafish_consensus_library.sptxt	PeptideAtlas	PASS01237	https://identifiers.org/peptideatlas.dataset:PASS01237	Brain
VS173	DDA acquistion of samples	ABSciex TripleTOF 5600	vstutz_L180202_DDA_027	vstutz_L180202_DDA_027.wiff	PRIDE	PXD010876	http://identifiers.org/pride.project:PXD010876	Building the SWATH spectral library	Zebrafish_consensus_library.sptxt	PeptideAtlas	PASS01237	https://identifiers.org/peptideatlas.dataset:PASS01237	Brain
VS174	DDA acquistion of samples	ABSciex TripleTOF 5600	vstutz_L180202_DDA_028	vstutz_L180202_DDA_028.wiff	PRIDE	PXD010876	http://identifiers.org/pride.project:PXD010876	Building the SWATH spectral library	Zebrafish_consensus_library.sptxt	PeptideAtlas	PASS01237	https://identifiers.org/peptideatlas.dataset:PASS01237	Brain
VS175	DDA acquistion of samples	ABSciex TripleTOF 5600	vstutz_L180202_DDA_029	vstutz_L180202_DDA_029.wiff	PRIDE	PXD010876	http://identifiers.org/pride.project:PXD010876	Building the SWATH spectral library	Zebrafish_consensus_library.sptxt	PeptideAtlas	PASS01237	https://identifiers.org/peptideatlas.dataset:PASS01237	Brain
VS176	DDA acquistion of samples	ABSciex TripleTOF 5600	vstutz_L180202_DDA_030	vstutz_L180202_DDA_030.wiff	PRIDE	PXD010876	http://identifiers.org/pride.project:PXD010876	Building the SWATH spectral library	Zebrafish_consensus_library.sptxt	PeptideAtlas	PASS01237	https://identifiers.org/peptideatlas.dataset:PASS01237	Brain
VS177	DDA acquistion of samples	ABSciex TripleTOF 5600	vstutz_L180202_DDA_031	vstutz_L180202_DDA_031.wiff	PRIDE	PXD010876	http://identifiers.org/pride.project:PXD010876	Building the SWATH spectral library	Zebrafish_consensus_library.sptxt	PeptideAtlas	PASS01237	https://identifiers.org/peptideatlas.dataset:PASS01237	Brain
VS178	DDA acquistion of samples	ABSciex TripleTOF 5600	vstutz_L180202_DDA_032	vstutz_L180202_DDA_032.wiff	PRIDE	PXD010876	http://identifiers.org/pride.project:PXD010876	Building the SWATH spectral library	Zebrafish_consensus_library.sptxt	PeptideAtlas	PASS01237	https://identifiers.org/peptideatlas.dataset:PASS01237	Brain
VS179	DDA acquistion of samples	ABSciex TripleTOF 5600	vstutz_L180202_DDA_033	vstutz_L180202_DDA_033.wiff	PRIDE	PXD010876	http://identifiers.org/pride.project:PXD010876	Building the SWATH spectral library	Zebrafish_consensus_library.sptxt	PeptideAtlas	PASS01237	https://identifiers.org/peptideatlas.dataset:PASS01237	Testis
VS180	DDA acquistion of samples	ABSciex TripleTOF 5600	vstutz_L180202_DDA_034	vstutz_L180202_DDA_034.wiff	PRIDE	PXD010876	http://identifiers.org/pride.project:PXD010876	Building the SWATH spectral library	Zebrafish_consensus_library.sptxt	PeptideAtlas	PASS01237	https://identifiers.org/peptideatlas.dataset:PASS01237	Testis
VS181	DDA acquistion of samples	ABSciex TripleTOF 5600	vstutz_L180202_DDA_035	vstutz_L180202_DDA_035.wiff	PRIDE	PXD010876	http://identifiers.org/pride.project:PXD010876	Building the SWATH spectral library	Zebrafish_consensus_library.sptxt	PeptideAtlas	PASS01237	https://identifiers.org/peptideatlas.dataset:PASS01237	Testis
VS182	DDA acquistion of samples	ABSciex TripleTOF 5600	vstutz_L180202_DDA_036	vstutz_L180202_DDA_036.wiff	PRIDE	PXD010876	http://identifiers.org/pride.project:PXD010876	Building the SWATH spectral library	Zebrafish_consensus_library.sptxt	PeptideAtlas	PASS01237	https://identifiers.org/peptideatlas.dataset:PASS01237	Testis
VS183	DDA acquistion of samples	ABSciex TripleTOF 5600	vstutz_L180202_DDA_037	vstutz_L180202_DDA_037.wiff	PRIDE	PXD010876	http://identifiers.org/pride.project:PXD010876	Building the SWATH spectral library	Zebrafish_consensus_library.sptxt	PeptideAtlas	PASS01237	https://identifiers.org/peptideatlas.dataset:PASS01237	Testis
VS184	DDA acquistion of samples	ABSciex TripleTOF 5600	vstutz_L180202_DDA_038	vstutz_L180202_DDA_038.wiff	PRIDE	PXD010876	http://identifiers.org/pride.project:PXD010876	Building the SWATH spectral library	Zebrafish_consensus_library.sptxt	PeptideAtlas	PASS01237	https://identifiers.org/peptideatlas.dataset:PASS01237	Testis
VS185	DDA acquistion of samples	ABSciex TripleTOF 5600	vstutz_L180202_DDA_039	vstutz_L180202_DDA_039.wiff	PRIDE	PXD010876	http://identifiers.org/pride.project:PXD010876	Building the SWATH spectral library	Zebrafish_consensus_library.sptxt	PeptideAtlas	PASS01237	https://identifiers.org/peptideatlas.dataset:PASS01237	Testis
VS186	DDA acquistion of samples	ABSciex TripleTOF 5600	vstutz_L180202_DDA_040	vstutz_L180202_DDA_040.wiff	PRIDE	PXD010876	http://identifiers.org/pride.project:PXD010876	Building the SWATH spectral library	Zebrafish_consensus_library.sptxt	PeptideAtlas	PASS01237	https://identifiers.org/peptideatlas.dataset:PASS01237	Testis
VS187	DDA acquistion of samples	ABSciex TripleTOF 5600	vstutz_L180202_DDA_041	vstutz_L180202_DDA_041.wiff	PRIDE	PXD010876	http://identifiers.org/pride.project:PXD010876	Building the SWATH spectral library	Zebrafish_consensus_library.sptxt	PeptideAtlas	PASS01237	https://identifiers.org/peptideatlas.dataset:PASS01237	Ovary
VS188	DDA acquistion of samples	ABSciex TripleTOF 5600	vstutz_L180202_DDA_042	vstutz_L180202_DDA_042.wiff	PRIDE	PXD010876	http://identifiers.org/pride.project:PXD010876	Building the SWATH spectral library	Zebrafish_consensus_library.sptxt	PeptideAtlas	PASS01237	https://identifiers.org/peptideatlas.dataset:PASS01237	Ovary
VS189	DDA acquistion of samples	ABSciex TripleTOF 5600	vstutz_L180202_DDA_043	vstutz_L180202_DDA_043.wiff	PRIDE	PXD010876	http://identifiers.org/pride.project:PXD010876	Building the SWATH spectral library	Zebrafish_consensus_library.sptxt	PeptideAtlas	PASS01237	https://identifiers.org/peptideatlas.dataset:PASS01237	Ovary
VS190	DDA acquistion of samples	ABSciex TripleTOF 5600	vstutz_L180202_DDA_044C	vstutz_L180202_DDA_044C.wiff	PRIDE	PXD010876	http://identifiers.org/pride.project:PXD010876	Building the SWATH spectral library	Zebrafish_consensus_library.sptxt	PeptideAtlas	PASS01237	https://identifiers.org/peptideatlas.dataset:PASS01237	Ovary
VS191	DDA acquistion of samples	ABSciex TripleTOF 5600	vstutz_L180202_DDA_045	vstutz_L180202_DDA_045.wiff	PRIDE	PXD010876	http://identifiers.org/pride.project:PXD010876	Building the SWATH spectral library	Zebrafish_consensus_library.sptxt	PeptideAtlas	PASS01237	https://identifiers.org/peptideatlas.dataset:PASS01237	Ovary
VS192	DDA acquistion of samples	ABSciex TripleTOF 5600	vstutz_L180202_DDA_046	vstutz_L180202_DDA_046.wiff	PRIDE	PXD010876	http://identifiers.org/pride.project:PXD010876	Building the SWATH spectral library	Zebrafish_consensus_library.sptxt	PeptideAtlas	PASS01237	https://identifiers.org/peptideatlas.dataset:PASS01237	Ovary
VS193	DDA acquistion of samples	ABSciex TripleTOF 5600	vstutz_L180202_DDA_047	vstutz_L180202_DDA_047.wiff	PRIDE	PXD010876	http://identifiers.org/pride.project:PXD010876	Building the SWATH spectral library	Zebrafish_consensus_library.sptxt	PeptideAtlas	PASS01237	https://identifiers.org/peptideatlas.dataset:PASS01237	Ovary
VS194	DDA acquistion of samples	ABSciex TripleTOF 5600	vstutz_L180202_DDA_048	vstutz_L180202_DDA_048.wiff	PRIDE	PXD010876	http://identifiers.org/pride.project:PXD010876	Building the SWATH spectral library	Zebrafish_consensus_library.sptxt	PeptideAtlas	PASS01237	https://identifiers.org/peptideatlas.dataset:PASS01237	Ovary
VS195	DDA acquistion of samples	ABSciex TripleTOF 5600	vstutz_L180202_DDA_049	vstutz_L180202_DDA_049.wiff	PRIDE	PXD010876	http://identifiers.org/pride.project:PXD010876	Building the SWATH spectral library	Zebrafish_consensus_library.sptxt	PeptideAtlas	PASS01237	https://identifiers.org/peptideatlas.dataset:PASS01237	Intestine
VS196	DDA acquistion of samples	ABSciex TripleTOF 5600	vstutz_L180202_DDA_050B	vstutz_L180202_DDA_050B.wiff	PRIDE	PXD010876	http://identifiers.org/pride.project:PXD010876	Building the SWATH spectral library	Zebrafish_consensus_library.sptxt	PeptideAtlas	PASS01237	https://identifiers.org/peptideatlas.dataset:PASS01237	Intestine
VS198	DDA acquistion of samples	ABSciex TripleTOF 5600	vstutz_L180202_DDA_052	vstutz_L180202_DDA_052.wiff	PRIDE	PXD010876	http://identifiers.org/pride.project:PXD010876	Building the SWATH spectral library	Zebrafish_consensus_library.sptxt	PeptideAtlas	PASS01237	https://identifiers.org/peptideatlas.dataset:PASS01237	Intestine
VS199	DDA acquistion of samples	ABSciex TripleTOF 5600	vstutz_L180202_DDA_053	vstutz_L180202_DDA_053.wiff	PRIDE	PXD010876	http://identifiers.org/pride.project:PXD010876	Building the SWATH spectral library	Zebrafish_consensus_library.sptxt	PeptideAtlas	PASS01237	https://identifiers.org/peptideatlas.dataset:PASS01237	Intestine
VS200	DDA acquistion of samples	ABSciex TripleTOF 5600	vstutz_L180202_DDA_054	vstutz_L180202_DDA_054.wiff	PRIDE	PXD010876	http://identifiers.org/pride.project:PXD010876	Building the SWATH spectral library	Zebrafish_consensus_library.sptxt	PeptideAtlas	PASS01237	https://identifiers.org/peptideatlas.dataset:PASS01237	Intestine
VS201	DDA acquistion of samples	ABSciex TripleTOF 5600	vstutz_L180202_DDA_055	vstutz_L180202_DDA_055.wiff	PRIDE	PXD010876	http://identifiers.org/pride.project:PXD010876	Building the SWATH spectral library	Zebrafish_consensus_library.sptxt	PeptideAtlas	PASS01237	https://identifiers.org/peptideatlas.dataset:PASS01237	Intestine
VS202	DDA acquistion of samples	ABSciex TripleTOF 5600	vstutz_L180202_DDA_056	vstutz_L180202_DDA_056.wiff	PRIDE	PXD010876	http://identifiers.org/pride.project:PXD010876	Building the SWATH spectral library	Zebrafish_consensus_library.sptxt	PeptideAtlas	PASS01237	https://identifiers.org/peptideatlas.dataset:PASS01237	Intestine
VS203	DDA acquistion of samples	ABSciex TripleTOF 5600	vstutz_L180314_DDA_057	vstutz_L180314_DDA_057.wiff	PRIDE	PXD010876	http://identifiers.org/pride.project:PXD010876	Building the SWATH spectral library	Zebrafish_consensus_library.sptxt	PeptideAtlas	PASS01237	https://identifiers.org/peptideatlas.dataset:PASS01237	Eye (vitreous humor)
VS204	DDA acquistion of samples	ABSciex TripleTOF 5600	vstutz_L180314_DDA_058	vstutz_L180314_DDA_058.wiff	PRIDE	PXD010876	http://identifiers.org/pride.project:PXD010876	Building the SWATH spectral library	Zebrafish_consensus_library.sptxt	PeptideAtlas	PASS01237	https://identifiers.org/peptideatlas.dataset:PASS01237	Eye (vitreous humor)
VS205	DDA acquistion of samples	ABSciex TripleTOF 5600	vstutz_L180314_DDA_059	vstutz_L180314_DDA_059.wiff	PRIDE	PXD010876	http://identifiers.org/pride.project:PXD010876	Building the SWATH spectral library	Zebrafish_consensus_library.sptxt	PeptideAtlas	PASS01237	https://identifiers.org/peptideatlas.dataset:PASS01237	Eye (vitreous humor)
VS206	DDA acquistion of samples	ABSciex TripleTOF 5600	vstutz_L180314_DDA_060	vstutz_L180314_DDA_060.wiff	PRIDE	PXD010876	http://identifiers.org/pride.project:PXD010876	Building the SWATH spectral library	Zebrafish_consensus_library.sptxt	PeptideAtlas	PASS01237	https://identifiers.org/peptideatlas.dataset:PASS01237	Eye (vitreous humor)
VS207	DDA acquistion of samples	ABSciex TripleTOF 5600	vstutz_L180314_DDA_061B	vstutz_L180314_DDA_061B.wiff	PRIDE	PXD010876	http://identifiers.org/pride.project:PXD010876	Building the SWATH spectral library	Zebrafish_consensus_library.sptxt	PeptideAtlas	PASS01237	https://identifiers.org/peptideatlas.dataset:PASS01237	Eye (vitreous humor)
VS208	DDA acquistion of samples	ABSciex TripleTOF 5600	vstutz_L180314_DDA_062	vstutz_L180314_DDA_062.wiff	PRIDE	PXD010876	http://identifiers.org/pride.project:PXD010876	Building the SWATH spectral library	Zebrafish_consensus_library.sptxt	PeptideAtlas	PASS01237	https://identifiers.org/peptideatlas.dataset:PASS01237	Eye (vitreous humor)
VS209	DDA acquistion of samples	ABSciex TripleTOF 5600	vstutz_L180314_DDA_063	vstutz_L180314_DDA_063.wiff	PRIDE	PXD010876	http://identifiers.org/pride.project:PXD010876	Building the SWATH spectral library	Zebrafish_consensus_library.sptxt	PeptideAtlas	PASS01237	https://identifiers.org/peptideatlas.dataset:PASS01237	Eye (vitreous humor)
VS210	DDA acquistion of samples	ABSciex TripleTOF 5600	vstutz_L180314_DDA_064	vstutz_L180314_DDA_064.wiff	PRIDE	PXD010876	http://identifiers.org/pride.project:PXD010876	Building the SWATH spectral library	Zebrafish_consensus_library.sptxt	PeptideAtlas	PASS01237	https://identifiers.org/peptideatlas.dataset:PASS01237	Eye (vitreous humor)
VS211	DDA acquistion of samples	ABSciex TripleTOF 5600	vstutz_L180314_DDA_065	vstutz_L180314_DDA_065.wiff	PRIDE	PXD010876	http://identifiers.org/pride.project:PXD010876	Building the SWATH spectral library	Zebrafish_consensus_library.sptxt	PeptideAtlas	PASS01237	https://identifiers.org/peptideatlas.dataset:PASS01237	Skeletal muscle
VS212	DDA acquistion of samples	ABSciex TripleTOF 5600	vstutz_L180314_DDA_066	vstutz_L180314_DDA_066.wiff	PRIDE	PXD010876	http://identifiers.org/pride.project:PXD010876	Building the SWATH spectral library	Zebrafish_consensus_library.sptxt	PeptideAtlas	PASS01237	https://identifiers.org/peptideatlas.dataset:PASS01237	Skeletal muscle
VS213	DDA acquistion of samples	ABSciex TripleTOF 5600	vstutz_L180314_DDA_067	vstutz_L180314_DDA_067.wiff	PRIDE	PXD010876	http://identifiers.org/pride.project:PXD010876	Building the SWATH spectral library	Zebrafish_consensus_library.sptxt	PeptideAtlas	PASS01237	https://identifiers.org/peptideatlas.dataset:PASS01237	Skeletal muscle
VS214	DDA acquistion of samples	ABSciex TripleTOF 5600	vstutz_L180314_DDA_068	vstutz_L180314_DDA_068.wiff	PRIDE	PXD010876	http://identifiers.org/pride.project:PXD010876	Building the SWATH spectral library	Zebrafish_consensus_library.sptxt	PeptideAtlas	PASS01237	https://identifiers.org/peptideatlas.dataset:PASS01237	Skeletal muscle
VS215	DDA acquistion of samples	ABSciex TripleTOF 5600	vstutz_L180314_DDA_069	vstutz_L180314_DDA_069.wiff	PRIDE	PXD010876	http://identifiers.org/pride.project:PXD010876	Building the SWATH spectral library	Zebrafish_consensus_library.sptxt	PeptideAtlas	PASS01237	https://identifiers.org/peptideatlas.dataset:PASS01237	Skeletal muscle
VS216	DDA acquistion of samples	ABSciex TripleTOF 5600	vstutz_L180314_DDA_070	vstutz_L180314_DDA_070.wiff	PRIDE	PXD010876	http://identifiers.org/pride.project:PXD010876	Building the SWATH spectral library	Zebrafish_consensus_library.sptxt	PeptideAtlas	PASS01237	https://identifiers.org/peptideatlas.dataset:PASS01237	Skeletal muscle
VS217	DDA acquistion of samples	ABSciex TripleTOF 5600	vstutz_L180314_DDA_071	vstutz_L180314_DDA_071.wiff	PRIDE	PXD010876	http://identifiers.org/pride.project:PXD010876	Building the SWATH spectral library	Zebrafish_consensus_library.sptxt	PeptideAtlas	PASS01237	https://identifiers.org/peptideatlas.dataset:PASS01237	Skeletal muscle
VS218	DDA acquistion of samples	ABSciex TripleTOF 5600	vstutz_L180314_DDA_072	vstutz_L180314_DDA_072.wiff	PRIDE	PXD010876	http://identifiers.org/pride.project:PXD010876	Building the SWATH spectral library	Zebrafish_consensus_library.sptxt	PeptideAtlas	PASS01237	https://identifiers.org/peptideatlas.dataset:PASS01237	Skeletal muscle
