# Supplementary material for: Generation of a zebrafish SWATH-MS spectral library to quantify 10,000 proteins
Source: Sci Data. 2019 Feb 12;6:190011. doi: 10.1038/sdata.2019.11 (PMC6371892; doi:10.1038/sdata.2019.11)
Supplement: Supplementary file 1 [file sdata201911-isa1.zip › a_quantification_Blattmann.txt]

Sample Name	Protocol REF	Parameter Value[instrument]	Assay Name	Raw Data File	Comment[Data Repository]	Comment[Data Record Accession]	Comment[Data Record URI]	Protocol REF	Derived Data File	Comment[Data Repository]	Comment[Data Record Accession]	Comment[Data Record URI]	Factor Value[organism part]
VS219	Quantitative analysis of tissue samples	ABSciex TripleTOF 5600	vstutz_L180316_SWATH_001	vstutz_L180316_SWATH_001.wiff	PRIDE	PXD010869	http://identifiers.org/pride.project:PXD010869	Quantitative analysis of tissue samples	2018-08-24_IBAQ.txt	PRIDE	PXD010869	http://identifiers.org/pride.project:PXD010869	Skeletal muscle
VS221	Quantitative analysis of tissue samples	ABSciex TripleTOF 5600	vstutz_L180316_SWATH_004	vstutz_L180316_SWATH_004.wiff	PRIDE	PXD010869	http://identifiers.org/pride.project:PXD010869	Quantitative analysis of tissue samples	2018-08-24_IBAQ.txt	PRIDE	PXD010869	http://identifiers.org/pride.project:PXD010869	Liver
VS223	Quantitative analysis of tissue samples	ABSciex TripleTOF 5600	vstutz_L180316_SWATH_005	vstutz_L180316_SWATH_005.wiff	PRIDE	PXD010869	http://identifiers.org/pride.project:PXD010869	Quantitative analysis of tissue samples	2018-08-24_IBAQ.txt	PRIDE	PXD010869	http://identifiers.org/pride.project:PXD010869	Brain
VS225	Quantitative analysis of tissue samples	ABSciex TripleTOF 5600	vstutz_L180316_SWATH_024	vstutz_L180316_SWATH_024.wiff	PRIDE	PXD010869	http://identifiers.org/pride.project:PXD010869	Quantitative analysis of tissue samples	2018-08-24_IBAQ.txt	PRIDE	PXD010869	http://identifiers.org/pride.project:PXD010869	Skeletal muscle
VS227	Quantitative analysis of tissue samples	ABSciex TripleTOF 5600	vstutz_L180316_SWATH_021	vstutz_L180316_SWATH_021.wiff	PRIDE	PXD010869	http://identifiers.org/pride.project:PXD010869	Quantitative analysis of tissue samples	2018-08-24_IBAQ.txt	PRIDE	PXD010869	http://identifiers.org/pride.project:PXD010869	Liver
VS229	Quantitative analysis of tissue samples	ABSciex TripleTOF 5600	vstutz_L180316_SWATH_020	vstutz_L180316_SWATH_020.wiff	PRIDE	PXD010869	http://identifiers.org/pride.project:PXD010869	Quantitative analysis of tissue samples	2018-08-24_IBAQ.txt	PRIDE	PXD010869	http://identifiers.org/pride.project:PXD010869	Brain
VS231	Quantitative analysis of tissue samples	ABSciex TripleTOF 5600	vstutz_L180316_SWATH_013	vstutz_L180316_SWATH_013.wiff	PRIDE	PXD010869	http://identifiers.org/pride.project:PXD010869	Quantitative analysis of tissue samples	2018-08-24_IBAQ.txt	PRIDE	PXD010869	http://identifiers.org/pride.project:PXD010869	Skeletal muscle
VS233	Quantitative analysis of tissue samples	ABSciex TripleTOF 5600	vstutz_L180316_SWATH_016	vstutz_L180316_SWATH_016.wiff	PRIDE	PXD010869	http://identifiers.org/pride.project:PXD010869	Quantitative analysis of tissue samples	2018-08-24_IBAQ.txt	PRIDE	PXD010869	http://identifiers.org/pride.project:PXD010869	Liver
VS235	Quantitative analysis of tissue samples	ABSciex TripleTOF 5600	vstutz_L180316_SWATH_017	vstutz_L180316_SWATH_017.wiff	PRIDE	PXD010869	http://identifiers.org/pride.project:PXD010869	Quantitative analysis of tissue samples	2018-08-24_IBAQ.txt	PRIDE	PXD010869	http://identifiers.org/pride.project:PXD010869	Brain
VS237	Quantitative analysis of tissue samples	ABSciex TripleTOF 5600	vstutz_L180316_SWATH_025	vstutz_L180316_SWATH_025.wiff	PRIDE	PXD010869	http://identifiers.org/pride.project:PXD010869	Quantitative analysis of tissue samples	2018-08-24_IBAQ.txt	PRIDE	PXD010869	http://identifiers.org/pride.project:PXD010869	Skeletal muscle
VS239	Quantitative analysis of tissue samples	ABSciex TripleTOF 5600	vstutz_L180316_SWATH_028	vstutz_L180316_SWATH_028.wiff	PRIDE	PXD010869	http://identifiers.org/pride.project:PXD010869	Quantitative analysis of tissue samples	2018-08-24_IBAQ.txt	PRIDE	PXD010869	http://identifiers.org/pride.project:PXD010869	Liver
VS241	Quantitative analysis of tissue samples	ABSciex TripleTOF 5600	vstutz_L180316_SWATH_029	vstutz_L180316_SWATH_029.wiff	PRIDE	PXD010869	http://identifiers.org/pride.project:PXD010869	Quantitative analysis of tissue samples	2018-08-24_IBAQ.txt	PRIDE	PXD010869	http://identifiers.org/pride.project:PXD010869	Brain
VS243	Quantitative analysis of tissue samples	ABSciex TripleTOF 5600	vstutz_L180316_SWATH_036	vstutz_L180316_SWATH_036.wiff	PRIDE	PXD010869	http://identifiers.org/pride.project:PXD010869	Quantitative analysis of tissue samples	2018-08-24_IBAQ.txt	PRIDE	PXD010869	http://identifiers.org/pride.project:PXD010869	Skeletal muscle
VS245	Quantitative analysis of tissue samples	ABSciex TripleTOF 5600	vstutz_L180316_SWATH_033	vstutz_L180316_SWATH_033.wiff	PRIDE	PXD010869	http://identifiers.org/pride.project:PXD010869	Quantitative analysis of tissue samples	2018-08-24_IBAQ.txt	PRIDE	PXD010869	http://identifiers.org/pride.project:PXD010869	Liver
VS247	Quantitative analysis of tissue samples	ABSciex TripleTOF 5600	vstutz_L180316_SWATH_032	vstutz_L180316_SWATH_032.wiff	PRIDE	PXD010869	http://identifiers.org/pride.project:PXD010869	Quantitative analysis of tissue samples	2018-08-24_IBAQ.txt	PRIDE	PXD010869	http://identifiers.org/pride.project:PXD010869	Brain
VS249	Quantitative analysis of tissue samples	ABSciex TripleTOF 5600	vstutz_L180316_SWATH_012	vstutz_L180316_SWATH_012.wiff	PRIDE	PXD010869	http://identifiers.org/pride.project:PXD010869	Quantitative analysis of tissue samples	2018-08-24_IBAQ.txt	PRIDE	PXD010869	http://identifiers.org/pride.project:PXD010869	Skeletal muscle
VS251	Quantitative analysis of tissue samples	ABSciex TripleTOF 5600	vstutz_L180316_SWATH_009	vstutz_L180316_SWATH_009.wiff	PRIDE	PXD010869	http://identifiers.org/pride.project:PXD010869	Quantitative analysis of tissue samples	2018-08-24_IBAQ.txt	PRIDE	PXD010869	http://identifiers.org/pride.project:PXD010869	Liver
VS253	Quantitative analysis of tissue samples	ABSciex TripleTOF 5600	vstutz_L180316_SWATH_008	vstutz_L180316_SWATH_008.wiff	PRIDE	PXD010869	http://identifiers.org/pride.project:PXD010869	Quantitative analysis of tissue samples	2018-08-24_IBAQ.txt	PRIDE	PXD010869	http://identifiers.org/pride.project:PXD010869	Brain
